# Supplementary material for: Using a Negative Binomial Regression Model for Early Warning at the Start of a Hand Foot Mouth Disease Epidemic in Dalian, Liaoning Province, China
Source: PLoS One. 2016 Jun 27;11(6):e0157815. doi: 10.1371/journal.pone.0157815 (PMC4922662; doi:10.1371/journal.pone.0157815)
Supplement: S1 Database — (XLSX) [file pone.0157815.s001.xlsx]

## Sheet: Database
sequence number	year	week	observed value	baseline value
1	2009	1	9	1.16859
2	2009	2	6	1.01695
3	2009	3	8	0.917456
4	2009	4	2	0.859358
5	2009	5	3	0.836524
6	2009	6	1	0.846582
7	2009	7	3	0.890574
8	2009	8	5	0.973109
9	2009	9	5	1.10302
10	2009	10	14	1.29462
11	2009	11	18	1.56973
12	2009	12	41	1.96071
13	2009	13	38	2.51478
14	2009	14	53	3.29998
15	2009	15	69	4.41295
16	2009	16	74	5.98844
17	2009	17	71	8.20983
18	2009	18	73	11.3187
19	2009	19	92	15.6195
20	2009	20	167	21.4738
21	2009	21	222	29.276
22	2009	22	256	39.4016
23	2009	23	215	52.1237
24	2009	24	260	67.5007
25	2009	25	325	85.2504
26	2009	26	435	104.646
27	2009	27	555	124.479
28	2009	28	577	143.124
29	2009	29	562	158.744
30	2009	30	519	169.586
31	2009	31	561	174.331
32	2009	32	493	172.377
33	2009	33	451	163.975
34	2009	34	380	150.17
35	2009	35	261	132.574
36	2009	36	231	113.029
37	2009	37	201	93.28
38	2009	38	159	74.726
39	2009	39	162	58.2966
40	2009	40	98	44.4505
41	2009	41	103	33.2574
42	2009	42	78	24.5197
43	2009	43	110	17.8932
44	2009	44	76	12.9838
45	2009	45	61	9.41219
46	2009	46	39	6.84838
47	2009	47	39	5.02468
48	2009	48	39	3.73435
49	2009	49	34	2.8235
50	2009	50	20	2.1807
51	2009	51	24	1.72695
52	2009	52	10	1.40707
53	2009	53	5	1.18305
54	2010	1	3	1.02926
55	2010	2	6	0.928117
56	2010	3	3	0.868909
57	2010	4	4	0.845398
58	2010	5	2	0.855146
59	2010	6	1	0.899172
60	2010	7	2	0.982097
61	2010	8	2	1.11281
62	2010	9	5	1.30574
63	2010	10	1	1.5829
64	2010	11	11	1.97696
65	2010	12	23	2.53564
66	2010	13	21	3.32776
67	2010	14	22	4.4512
68	2010	15	31	6.04263
69	2010	16	52	8.28841
70	2010	17	49	11.4345
71	2010	18	57	15.7919
72	2010	19	176	21.7313
73	2010	20	181	29.6589
74	2010	21	177	39.9652
75	2010	22	353	52.9401
76	2010	23	498	68.6579
77	2010	24	577	86.8483
78	2010	25	847	106.786
79	2010	26	971	127.249
80	2010	27	1058	146.578
81	2010	28	1079	162.884
82	2010	29	1317	174.349
83	2010	30	1178	179.585
84	2010	31	896	177.93
85	2010	32	636	169.598
86	2010	33	548	155.632
87	2010	34	352	137.668
88	2010	35	206	117.601
89	2010	36	212	97.237
90	2010	37	237	78.0387
91	2010	38	194	60.9881
92	2010	39	139	46.5807
93	2010	40	106	34.9065
94	2010	41	97	25.7738
95	2010	42	186	18.8345
96	2010	43	230	13.6843
97	2010	44	210	9.93162
98	2010	45	158	7.23403
99	2010	46	127	5.31275
100	2010	47	107	3.95185
101	2010	48	97	2.99024
102	2010	49	53	2.31106
103	2010	50	37	1.83129
104	2010	51	24	1.49288
105	2010	52	10	1.25581
106	2011	1	12	1.20978
107	2011	2	14	1.09134
108	2011	3	2	1.02212
109	2011	4	5	0.994848
110	2011	5	3	1.00673
111	2011	6	4	1.05901
112	2011	7	4	1.15723
113	2011	8	3	1.31195
114	2011	9	3	1.54034
115	2011	10	1	1.86858
116	2011	11	10	2.33559
117	2011	12	17	2.99829
118	2011	13	17	3.93892
119	2011	14	26	5.27467
120	2011	15	20	7.16959
121	2011	16	33	9.84802
122	2011	17	47	13.6071
123	2011	18	47	18.8241
124	2011	19	57	25.9512
125	2011	20	116	35.4878
126	2011	21	120	47.9199
127	2011	22	177	63.6187
128	2011	23	250	82.7009
129	2011	24	303	104.869
130	2011	25	383	129.275
131	2011	26	404	154.455
132	2011	27	465	178.404
133	2011	28	525	198.805
134	2011	29	389	213.404
135	2011	30	377	220.447
136	2011	31	354	219.049
137	2011	32	266	209.399
138	2011	33	253	192.713
139	2011	34	183	170.96
140	2011	35	167	146.454
141	2011	36	123	121.432
142	2011	37	73	97.7226
143	2011	38	83	76.5741
144	2011	39	54	58.6351
145	2011	40	44	44.0487
146	2011	41	28	32.6017
147	2011	42	45	23.8783
148	2011	43	37	17.3867
149	2011	44	39	12.6448
150	2011	45	38	9.22831
151	2011	46	31	6.78996
152	2011	47	39	5.05953
153	2011	48	33	3.83475
154	2011	49	23	2.96843
155	2011	50	28	2.35571
156	2011	51	24	1.92314
157	2011	52	19	1.61996
158	2012	1	19	1.42551
159	2012	2	5	1.28762
160	2012	3	6	1.20749
161	2012	4	3	1.17678
162	2012	5	4	1.19237
163	2012	6	4	1.25596
164	2012	7	12	1.37431
165	2012	8	11	1.56028
166	2012	9	17	1.83463
167	2012	10	10	2.22909
168	2012	11	8	2.79087
169	2012	12	10	3.58914
170	2012	13	17	4.72409
171	2012	14	13	6.3389
172	2012	15	26	8.63473
173	2012	16	26	11.8877
174	2012	17	67	16.4653
175	2012	18	76	22.8367
176	2012	19	78	31.5685
177	2012	20	175	43.2926
178	2012	21	304	58.6336
179	2012	22	372	78.085
180	2012	23	595	101.835
181	2012	24	900	129.565
182	2012	25	1122	160.27
183	2012	26	1479	192.166
184	2012	27	1645	222.766
185	2012	28	1739	249.156
186	2012	29	1425	268.453
187	2012	30	1227	278.359
188	2012	31	1047	277.644
189	2012	32	812	266.423
190	2012	33	455	246.123
191	2012	34	237	219.165
192	2012	35	191	188.45
193	2012	36	163	156.829
194	2012	37	170	126.665
195	2012	38	174	99.6054
196	2012	39	124	76.5353
197	2012	40	149	57.69
198	2012	41	74	42.838
199	2012	42	81	31.4753
200	2012	43	85	22.9887
201	2012	44	93	16.7685
202	2012	45	75	12.2728
203	2012	46	60	9.05487
204	2012	47	84	6.76512
205	2012	48	45	5.14058
206	2012	49	24	3.98907
207	2012	50	35	3.17325
208	2012	51	36	2.59658
209	2012	52	23	2.19218
